# Supplementary material for: Evaluation of Self-Collected Versus Health Care Professional (HCP)-Performed Sampling and the Potential Impact on the Diagnostic Results of Asymptomatic Sexually Transmitted Infections (STIs) in High-Risk Individuals
Source: Infect Dis Rep. 2023 Aug 25;15(5):470–7. doi: 10.3390/idr15050047 (PMC10514875; doi:10.3390/idr15050047)
Supplement: Supplementary file 1 [file idr-15-00047-s001.zip]

Archive with 1 entries (1 files):
- idr-2557990-supplementary.pdf
